# Supplementary material for: Modulating the activities of chloroplasts and mitochondria promotes adenosine triphosphate production and plant growth
Source: Quant Plant Biol. 2021 May 4;2:e7. doi: 10.1017/qpb.2021.7 (PMC10095973; doi:10.1017/qpb.2021.7)
Supplement: Supplementary file 1 [file qpbsup.zip]

Archive with 2 entries (2 files):
- S2632882821000072sup001.pdf
- S2632882821000072sup002.mp4
